# Supplementary material for: A Cell-Based Functional Assay Calibrated for Analysis of MSH6 and MSH2 Mismatch Repair Gene Variants
Source: Hum Mutat. 2025 Sep 6;2025:3923193. doi: 10.1155/humu/3923193 (PMC12433325; doi:10.1155/humu/3923193)
Supplement: Supporting Information 2 — Table S1. Sequences of MSH6 variant sgRNAs and single strand oligonucleotides used for gene editing. Table S2. Sequences of MSH2 variant sgRNAs and single strand oligonucleotides used for gene editing. Table S3. Primers used to genotype MSH6 variant carrying cell lines. Table S4. Primers used to genotype MSH2 variant carrying cell lines. Table S5. Primers used to amplify microsatellite markers for MSI analyses. Table S6. Characteristics of MSH6 variants examined in this study. Table S7. Characteristics of MSH2 variants examined in this study. Table S8. Results of sequencing analyses of top five candidate loci for off-target cleavage by CRISPR nuclease for each MSH6 variant cell line created in this study. Table S9. Results of sequencing analyses of top five candidate loci for off-target cleavage by CRISPR nuclease for each MSH2 variant cell line created in this study. Table S10. Individual odds of pathogenicity scores for the MNNG survival and MSI assays performed for each MSH6 testing variant. Table S11. Individual odds of pathogenicity scores for the MNNG survival and MSI assays performed for each MSH2 testing variant. [file 3923193.f2.xlsx]

## Sheet: S1
TABLE S1 MSH6 Variant sgRNA and ssODNs
Cell Line	Genomic DNA target sequence	Nuclease	single strand deoxyoligonucleotide (ssODN)	ssODN strand
MSH6 KO	CCTCACCACTCTATCATACT	cas9	NA
Benign/Likely Benign Calibration Variants
A20V	GGCGCTGAGTGATGCCAACA	cas9	GCCGCCTTCGCGTGAGGCCCTGGCCGAGGCCTTGTTGACATCACTCAGCGCCGGAGACTTGGGGAAGAAGCTGTACAGGGTGCTCTGTCG	antisense
S144I	CAAGGGGCTGGGTTAGCAAA	cas9	TGACTCTTACCTGTATATGGCTTTAAAAGCCTTTTGATAACCCAGCCCCTTGTTGGGCTGTCATCAAAAAACTGTACATGAACACGGACT	sense
L396V	ATGCATCTACACTCTATGTGC	cas12a	GAGATGAGCACAGGAGGAGGCCTGATCACCCCGATTTTGATGCATCTACAGTCTATGTGCCTGAGGATTTCCTCAATTCTTGTACTCCTGGGATGAGGAAG	sense
Y556F	TCTGGCCATACTCGTGCATA	cas9	TTCCCAGTGAAGTATCAACAAAGCACACACCAAATGCACGAGTATGGCCAGAAGAATCTTCCTCTTTTTCTTTGAGGCTAAGAAGATACT	antisense
V878A	ATCATGGAAGAAGTTGCTGA	cas9	TGACCTGCTTAAGGATTTTAGACTTAAAACCATCAGCAGCTTCTTCCATGATCCCTATAATTTTACACATTACTTTGAATCCTTCCAGAG	antisense
P1073S	ATGTGTCGCCCAGTAATTCT	cas9	TGGCTAACTATAGTCGAGGGGGTGATGGTTCTATGTGTCGCCCAGTAATTCTGTTGCCGGAAGATACCCCCCCCTTCTTAGAGCTTAAAG	sense
Pathogenic/Likely Pathogenic Calibration Variants
H367R	GTATCATGAAACTTTAGAATG	cas12a	TAGTGGAGGTGGTGATGACAGTAGTCGCCCTACTGTTTGGTATCGTGAAACTTTAGAATGGCTTAAGGAGGAAAAGAGAAGAGATGAGCACAGGAGGAGGC	sense
L449P	TGGAGTCAGTGAACTGGGGC	cas9	GCAATTTCAGGAAAGCCAGAATGGGCCCAGTTGCCTTTCATGAATACCGGCCCCAGTTCACTGACTCCAATAAGAGCATCCATGTGGTACAGCTCATAAAA	antisense
V480E	GGGCTATAAAGTAGCACGAG	cas9	CTCCATCATTTCTGGAGTCTCAGTCTGTTCCACTCGTGCTTCTTTATAGCCCTTCTGCACCAGGGAATCTGAATAACGGCCAAATGCAAT	antisense
T767I	GATACTTGCCATACTCCTTT	cas9	CACAAAGCCATTGCTTTAGGAGCCGCTTACCAAAAGGAATATGGCAAGTATCAACCCTCTCTAGTAGGGTTCCTTCAGTAGAACCATTTG	antisense
R772W	GTAAGCGGCTCCTAAAGCAAT	cas12a	TACTAGAGAGGGTTGATACTTGCCATACTCCTTTTGGTAAGTGGCTCCTAAAGCAATGGCTTTGTGCCCCACTCTGTAACCATTATGCTATTAATGATCGT	sense
L1063R	CTGTGCCTGGCTAACTATAGT	cas12a	GAAGCCTCACTTTTACCCTCTCTTTTAACAGATGTTTTACTGTGCCGGGCTAACTATAGTCGAGGGGGTGATGGTCCTATGTGTCGCCCAGTAATTCTGTT	sense
Benign/Likely Benign Testing Variants
E220D	GATAAGAGTGAAGAAGATAAT	cas12a	TTGTGTCTTAGGCTGTACTTCCTCTTCACTCTCAATTTCATTATCTTCGTCACTCTTATCTGTTACGTAAGTTGTGCCTACCTGCCAGGCAAGGAAAGAGT	antisense
F340S	AGAGCTTTCTCTGCCCCTCAA	cas12a	CAAGCAACTAGCATTTCATCAGAAACCAAGAATACTTTGAGAGCTTCCTCTGCCCCTCAAAATTCTGAATCCCAAGCCCACGTTAGTGGAGGTGGTGATGA	sense
R468H	GCCGTTATTCAGATTCCCTGG	cas12a	GCAACTGGGCCCATTCTGGCTTTCCTGAAATTGCATTTGGCCATTATTCAGATTCCCTGGTGCAGAAGGGCTATAAAGTAGCACGAGTGGAACAGACTGAG	sense
V509A	CCAAGTATGATAGAGTGGTG	cas9	CCCTTGGTAATGATCCTACAGATCTCCCTCCTCGCCACTCTATCATACTTGGATATATGTGCCATCTTTCTACATCGTGCCTCCATCATT	antisense
V800L	CATGGTTGTGCCTGACAAAA	cas9	ATTAATGATCGTCTAGATGCCATAGAAGACCTCATGCTTGTGCCTGACAAAATCTCCGAAGTTGTAGAGCTTCTAAAGAAGCTTCCAGAT	sense
R922Q	CATGAAAAGGCTCGAAAGAC	cas9	AGTCAAAGCCTGCTTTGGGAGTAATAAGTCCAGTCTTTTGAGCCTTTTCATGGTCAAAGGCTGTATCCCATCGGTTCAATTCTACAGTCA	antisense
E1163V	GCTGAAGTGTGCAGGCTCAC	cas9	CTGTAATGGCCCAGATGGGTTGTTACGTCCCTGCTGTAGTGTGCAGGCTCACACCAATTGATAGAGTGTTTACTAGACTTGGTGCCTCAG	sense
R1304K	ATGCAGCAAGGCTTGCTAATC	cas12a	AATTCATTAAGGGAGCTTGTCCTAAAAGCTATGGCTTTAATGCAGCAAAGCTTGCTAATCTCCCAGAGGAAGTTATTCAAAAGGGACATAGAAAAGCAAGA	sense
S1329L	AGAAGATGAATCAGTCACTAC	cas12a	AAGTTATTCAAAAGGGACATAGAAAAGCAAGAGAATTTGAGAAGATGAATCAGTTACTACGATTATTTCGGTAACTAACTAACTATAATGGAATTATAACT	sense
Pathogenic/Likely Pathogenic Testing Variants
V398E	ATCTACACTCTATGTGCCTG	cas9	ATCCCAGGAGTACAAGAATTGAGGAAATCCTCAGGCTCATAGAGTGTAGATGCATCAAAATCGGGGTGATCAGGCCTCCTCCTGTGCTC	antisense
R482P	GGGCTATAAAGTAGCACGAG	cas9	CTCCATCATTTCTGGAGTCTCAGTCTGTTCCACTGGTGCTACTTTATAGCCCTTCTGCACCAGGGAATCTGAATAACGGCCAAATGCAAT	antisense
S541R	CAGTAAGTATCTTCTTAGCCT	cas12a	GCACGAGTATGGCCAGAAGAATCTTCCTCTTTTTCTTTGAGGCGAAGAAGATACTTACTGTAGTTCTCAGAGGGATCACCTTCCAGCACACTGTAAGTCTG	antisense
G686D	first target: AGGTGGTTGTGTCTTCTACCT	cas12a	GCCATTGATAAAAGCTCCTGATCAATAAGGCATTTTTTGAGGTAGAAGACACAATCACCTAGAGCAGAGAGGGCCAATTCACTTTTCTCTCCTGGTGTCAA	antisense
	second target: GCTCTATTGTGTCTTCTACCT	cas12a
F706S	TCAATGGCTAATTTTGAAGAA	cas12a	TTCTACCTCAAAAAATGCCTTATTGATCAGGAGCTTTTATCAATGGCTAATTCTGAAGAATATATTCCCTTGGATTCTGACACAGTCAGCACTACAAGATC	sense
A1055P	TGTAGAGTGTATCGCAGTGT	cas9	CCTGAGAACAAGCTTGTTCAAAGTCTTACCCAACACTGGGATACACTCTACAGCAGACTGCCAGTCCTTGTAATTTTTATCAAAGTTATA	antisense
D1058H	ACAGATGTTTTACTGTGCCTG	cas12a	CCCCCAAACGATGAAGCCTCACTTTTACCCTCTCTTTTAACACATGTTTTACTGTGCCTGGCTAACTATAGTCGAGGGGGTGATGGTCCTATGTGTCGCCC	sense
R1076C	ATGTGTCGCCCAGTAATTCT	cas9	TGGCTAACTATAGTCGAGGGGGTGATGGTCCTATGTGTTGCCCAGTAATTCTGTTGCCGGAAGATACCCCCCCCTTCTTAGAGCTTAAAG	sense
L1211P	AGCACATTCTCTGGTGCTTG	cas9	TGAGAAGTTTAATGTCTTACCTAATTCATCCACAGGCACCAGAGAATGTGCTGTTGCATGCATGAGTATGCTGGCAGTTTCACTTAATTC	antisense
R1334Q	ATCAGTCACTACGATTATTT	cas9	GTTATAATTCCATTATAGTTAGTTAGTTACTGAAATAATCGTAGTGACTGATTCATCTTCTCAAATTCTCTTGCTTTTCTATGTCCCTTT	antisense
	X = target nucleotide		X = variant nucleotide

## Sheet: S2
TABLE S2 MSH2 Variants sgRNA and ssODN
Cell Line	Genomic DNA target sequence	Nuclease	single strand deoxyoligonucleotide (ssODN)	ssODN strand
Benign/Likely Benign Calibration Variants
R106K	GAAGTTTATAAGAATAGAGC	cas9	ACCAATCATTCTCCTTGGATGCCTTATTTCCAGCTTTATTCTTATAAACTTCAACTCTATACTGACGAACCAGAAGAAGATCTTTTACAA	antisense
A272V	ATCACTGTCTGCGGTAATCAA	cas12a	TCTTCGATTTTTAAATTCTTAATTTTAGGTTGCAGTTTCATCACTGTCTGTGGTAATCAAGTTTTTAGAACTCTTATCAGATGATTCCAACTTTGGACAGT	sense
Pathogenic/Likely Pathogenic Calibration Variants
A636P	GAATTATATTAAAAGCATCC	cas9	ATTTCATCTTGAACTTCAACACAAGCATGCCTGGATGGTTTTAATATAATTCTTCCTTGTCCTTTCTCCAAAATGGCTGGTCGTACATAT	antisense
G669V	TAGTCCCCAATATGGGAGGTA	cas12a	AGAAGTTTAAAATCTTGCTTTCTGATATAATTTGTTTTGTAGTCCCCAATATGGGAGGTAAATCAACATATATTCGACAAACTGGGGTGATAGTACTCATG	sense
Benign/Likely Benign Testing Variants
Q419K	ACCTAATGTTATACAGGCTC	cas9	ACAAAATCACTTGTTACCTTCATGTTTTTCCAGAGCCTTTATAACATTAGGTAGTTGATTTATACCCTGATAGAGTCGGTAACAATCTTG	antisense
T564A	AATGAAGAGTATACCAAAAAT	cas12a	AAAACTGTTATTTCGATTTGCAGCAAATTGACTTCTTTAAATGAAGAGTATGCCAAAAATAAAACAGAATATGAAGAAGCCCAGGATGCCATTGTTAAAGA	sense
Q629R	GAGAAAGGACAAGGAAGAATT	cas12a	AATGGAGCACCTGTTCCATATGTACGACCAGCCATTTTGGAGAAAGGACGAGGAAGAATTATATTAAAAGCATCCAGGCATGCTTGTGTTGAAGTTCAAGA	sense
Pathogenic/Likely Pathogenic Testing Variants
L187R	TGATCAGTTCTCCAATCTTG	cas9	TTCCTTTGGTCCAATCTGGATGAGGAGAGCCTCACGATTGGAGAACTGATCATTATCAGGGAATTCACACAGTCCTAGTTTCCTCTGTAT	antisense
G338E	CAAGGACAAAGACTTGTTAA	cas9	TGGCTGCCTTGCTGAATAAGTGTAAAACCCCTCAAGAACAAAGACTTGTTAACCAGTGGATTAAGCAGCCTCTCATGGATAAGAACAGAA	sense
L440P	CTTACTGATCTTCGTTCTGA	cas9	AGAAATTATTGTTGGCAGTTTTTGTGACTCCTCCTACTGATCTTCGTTCTGACTTCTCCAAGTTTCAGGAAATGATAGAAACAACTTTAG	sense
P696L	TGCCATGTGAGTCAGCAGAAG	cas12a	CTGGGGTGATAGTACTCATGGCCCAAATTGGGTGTTTTGTGCTATGTGAGTCAGCAGAAGTGTCCATTGTGGACTGCATCTTAGCCCGAGTAGGGGCTGGT	sense
	X = target nucleotide		X = variant nucleotide
